# Supplementary material for: Preoperative CT anthropometric measurements and pancreatic pathology increase risk for postoperative pancreatic fistula in patients following pancreaticoduodenectomy
Source: PLoS One. 2020 Dec 3;15(12):e0243515. doi: 10.1371/journal.pone.0243515 (PMC7714124; doi:10.1371/journal.pone.0243515)
Supplement: S1 Dataset — (XLSX) [file pone.0243515.s001.xlsx]

## Sheet: Sheet1 (3)
ID	AGE	Sex	Height	Weight	BMI	Interval	PD diameter	Pancreatic_duct_dilatation	Texture	Operation_time	Transfusion	Albumin	Total_bilibubin	Stent	skeletal_muscle_area	visceral_fat_area	subcutaneous_fat_area	abdominal_circumference	Total muscle area/m^2	VFA/TAMA	Sarcopenia	Visceral_obesity	POPF
1	66	1	166.5	60.9	21.9679	9	1	0	0	395	1	4.7	3.4	1	133	69.6	64.1	78.8	47.9759	1.45073	1	0	1
2	52	1	169.2	68.5	23.9271	12	14	1	0	510	1	4.5	9.8	0	152	207	66.5	87.9	53.0937	3.89877	1	1	0
3	75	2	152.9	51	21.815	14	4	1	0	420	1	3.6	1.1	1	92.3	85.3	150	83.8	39.4809	2.16054	0	0	0
4	52	1	163.1	69.1	25.9759	11	1	0	0	580	0	5.2	0.5	1	153	144	92.7	85.7	57.5153	2.50368	0	1	2
5	35	1	164.6	84.7	31.2625	6	1	0	0	535	0	4.7	0.9	1	173	275	227	104	63.8538	4.30672	0	1	2
6	66	2	153	46.8	19.9923	21	1	0	0	450	1	4.3	0.5	1	86.9	108	85.6	74.9	37.1225	2.90929	1	1	0
7	76	2	146	61	28.617	13	2	0	0	475	0	4.7	0.4	1	100	132	255	94.8	46.9131	2.81371	0	1	2
8	54	2	159	54	21.3599	5	1	0	0	635	1	5.5	8.2	1	90.9	73.2	187	79.1	35.9559	2.03583	1	0	1
9	74	1	163	67	25.2174	16	4	1	0	355	0	5.2	2.6	1	150	162	163	92	56.4568	2.86945	0	1	0
10	67	2	149	54.7	24.6385	14	1	0	0	400	0	3.6	0.4	1	104	107	153	83.8	46.8447	2.28414	0	1	1
11	78	1	173	66	22.0522	15	1	0	0	465	1	3.3	7.7	1	128	128	73.9	86.4	42.7679	2.9929	1	1	2
12	59	1	170.9	57.3	19.6187	12	1	0	0	400	1	4.1	4.1	1	138	25.5	29.9	72.7	47.2493	0.539691	1	0	0
13	66	1	165	70	25.7117	6	1	0	0	520	1	4.9	0.9	1	155	245	79.8	94	56.933	4.30331	0	1	3
14	60	1	166	71	25.7657	7	2	0	1	465	0	4	4.8	1	155	184	82.2	91.9	56.2491	3.27116	0	1	2
15	73	2	154	61	25.721	24	1	0	0	405	1	4.2	1.2	1	110	225	205	95.1	46.3822	4.851	0	1	1
16	44	2	162	68	25.9107	7	6	1	1	510	0	3.4	1.3	1	132	71.5	139	80.6	50.2972	1.42155	0	0	0
17	75	1	163	64	24.0882	12	6	1	0	430	0	3.7	11.8	1	129	171	52.6	81.3	48.5528	3.52194	1	1	0
18	69	2	155	56	23.3091	16	1	0	0	410	1	2.5	5.5	1	105	146	127	81.8	43.7045	3.34062	0	1	0
19	73	2	149.8	42.6	18.9839	15	4	1	0	415	1	3.5	6.8	1	77	78.3	72.5	75.5	34.3137	2.28189	1	0	3
20	64	1	166	62	22.4996	12	2	0	0	425	1	3.6	9.6	1	129	32.4	68.5	76.7	46.8138	0.692104	1	0	2
21	73	2	143.7	50.7	24.5524	10	1	0	0	510	1	3.8	1.9	1	99.8	109	156	83.6	48.33	2.25533	0	1	2
22	70	1	170	57	19.7232	16	2	0	0	380	0	4.3	1.7	1	117	65.6	57	73.7	40.4844	1.62038	1	0	1
23	69	1	165	55	20.202	19	2	0	0	505	1	4	1.3	1	136	68.2	40.7	77.2	49.9541	1.36525	1	0	0
24	53	2	155.5	54	22.3323	9	1	0	0	405	0	3.9	1.2	1	92.7	23.5	77.4	69.5	38.3371	0.612984	1	0	1
25	62	2	154	52	21.9261	16	3	1	0	420	1	3.3	1	1	101	75.7	151	84.8	42.5873	1.77753	0	0	1
26	67	1	162	63	24.0055	13	1	0	0	455	1	4.1	0.4	1	138	156	75.4	87.2	52.5834	2.96671	1	1	2
27	49	1	170	70	24.2215	11	2	0	1	505	1	4.4	2.1	1	194	92.7	40.2	85.1	67.128	1.38094	0	0	1
28	64	1	162.4	63.4	24.039	15	1	0	0	390	0	4.2	0.5	1	173	161	38.7	84.2	65.5955	2.45444	0	1	1
29	51	2	155	56.4	23.4755	32	6	1	0	520	0	4.4	0.6	1	99.9	105	108	79.6	41.5817	2.52515	0	1	0
30	64	2	158	57	22.8329	25	12	1	0	400	1	3.9	0.8	1	99.9	60.3	103	77.9	40.0176	1.50684	0	0	0
31	64	1	169	58	20.3074	14	2	0	0	410	0	4.2	3.8	1	103	104	62.3	74.9	36.0632	2.88383	1	1	2
32	74	2	150	47	20.8889	15	6	1	0	365	0	3.3	0.6	1	57.7	42.9	70.4	71.7	25.6444	1.67288	1	0	2
33	76	1	161	48	18.5178	11	30	1	0	380	1	3.6	2.1	1	103	9	4.4	72.1	39.7361	0.226494	1	0	2
34	62	1	163.8	73.1	27.2452	21	1	0	0	475	0	3.6	1.9	1	159	259	134	100	59.261	4.37049	0	1	1
35	72	2	161.2	60.9	23.4362	11	1	0	1	435	1	3.9	6.7	1	102	142	125	82.3	39.2528	3.61758	0	1	1
36	65	1	162.6	52	19.6681	28	4	1	1	385	1	4.3	1.2	1	120	40.4	36.7	68.6	45.3879	0.890105	1	0	0
37	69	2	152	56	24.2382	4	1	0	1	475	0	3.7	0.69	1	97.7	133	184	85.9	42.287	3.14517	0	1	1
38	67	2	170	70	24.2215	9	5	1	1	470	1	3.3	2.12	1	109	154	159	88.7	37.7163	4.08312	1	1	0
39	72	1	154	61	25.721	10	5	1	1	460	1	3.7	2.07	1	104	148	200	92.2	43.8523	3.37497	1	1	1
40	73	1	162	63	24.0055	28	6	1	0	375	0	3.9	0.56	1	148	158	101	82.1	56.3938	2.80172	0	1	2
41	44	2	156	47	19.313	18	1	0	0	435	0	2.7	1.58	1	96.5	14.7	68.7	64	39.6532	0.370714	0	0	0
42	64	1	164.4	65.7	24.3087	14	1	0	0	430	0	3.8	3.82	1	140	120	96.6	86.4	51.7994	2.31663	1	1	0
43	54	1	173	67	22.3863	23	1	0	0	550	1	3.3	1.81	1	160	162	146	90	53.4599	3.03031	1	1	1
44	62	1	170	71	24.5675	9	8	1	1	500	1	3	2.86	1	160	103	56.9	97.2	55.3633	1.86044	0	1	0
45	70	1	166	65.1	23.6246	10	1	0	1	360	1	3.3	10.66	1	129	144	57	87.5	46.8138	3.07602	1	1	0
46	68	2	157	47	19.0677	5	4	1	1	385	1	3.7	3.46	1	93.1	72.4	60.2	68.4	37.7703	1.91685	1	0	0
47	66	1	170	63	21.7993	8	5	1	0	350	1	3.6	0.77	1	161	118	79.7	81.5	55.7093	2.11814	0	1	0
48	82	1	162	62	23.6244	11	3	1	1	435	0	3.3	4.76	1	136	229	74.1	85	51.8214	4.41903	1	1	1
49	77	1	170	65	22.4913	6	3	1	1	355	0	3.1	4.29	1	121	218	83.9	88.8	41.8685	5.20678	1	1	1
50	76	1	160	51	19.9219	22	4	1	1	405	1	3.7	6	0	115	192	74.1	82.7	44.9219	4.27409	1	1	0
51	66	1	155.8	48.7	20.0629	39	6	1	1	610	1	3.5	4.63	1	115	76.2	56.7	76.6	47.3765	1.60839	1	0	0
52	74	2	151	45	19.736	16	5	1	0	345	1	4	1.65	1	81.4	30	99.7	75.8	35.7002	0.840332	1	0	0
53	64	2	154	53	22.3478	22	10	1	0	285	0	4.3	0.53	1	125	92.3	82.4	79.6	52.707	1.75119	0	0	0
54	80	1	156.1	57	23.3921	10	3	1	0	255	0	3.3	3.13	1	125	137	156	82.6	51.2984	2.67065	1	1	0
55	67	1	164	64	23.7954	6	3	1	0	570	1	3.7	0.23	1	126	217	101	89.1	46.8471	4.63209	1	1	3
56	70	1	161.7	63.8	24.4006	3	1	0	1	535	1	3.8	0.24	1	159	137	74.7	90.9	60.8103	2.25291	0	1	0
57	54	1	162.4	52.3	19.8303	26	4	1	1	465	1	3	0.8	1	149	144	79.9	82.5	56.4955	2.54887	0	1	0
58	76	2	150	38	16.8889	10	3	1	1	335	0	3.3	0.54	1	79.6	18.4	42.9	65	35.3778	0.520101	1	0	0
59	58	1	168.3	75.8	26.7609	14	1	0	0	390	0	3.7	1.16	1	211	215	87.6	95.1	74.4928	2.88619	0	1	1
60	57	2	167	49	17.5697	7	7	1	1	375	0	3.1	10.67	1	71.8	17.4	44.3	70.8	25.7449	0.675862	1	0	0
61	58	1	166.3	76.8	27.7701	35	1	0	0	440	0	3.9	0.82	1	151	340	110	102	54.6	6.22711	1	1	2
62	68	1	159.4	58.3	22.9452	10	4	1	1	330	0	3.7	12.16	1	129	111	76.6	81.9	50.7707	2.1863	1	1	1
63	65	1	162.2	69	26.2269	17	2	0	0	420	0	4	0.48	1	144	193	118	92	54.7345	3.52612	1	1	1
64	69	1	169.3	41.7	14.5486	18	10	1	1	270	0	4	0.28	1	56.1	9.7	2.6	64.3	19.5726	0.49559	1	0	0
65	56	1	167.7	73.4	26.0994	15	4	1	0	430	0	4.1	0.33	1	144	107	59.1	76.8	51.2031	2.08972	1	1	0
66	66	1	176	70.9	22.8887	6	6	1	1	380	0	3.7	4.06	1	145	122	94	89.5	46.8104	2.60626	1	1	0
67	45	2	153	52.5	22.4273	10	4	1	1	330	0	4.6	1.55	1	108	80.2	122	78.3	46.1361	1.73834	0	0	0
68	77	2	147.6	49.3	22.6295	10	3	1	0	345	1	4.1	4.27	1	100	93.1	68.2	76.6	45.9015	2.02825	0	0	1
69	76	2	143.1	52	25.3936	13	3	1	0	410	0	3.6	0.54	1	77.7	73.2	167	90.1	37.9439	1.92916	1	0	0
70	53	2	163	63.3	23.8248	11	6	1	0	465	0	3.8	2.29	1	123	125	242	88.4	46.2946	2.7001	0	1	0
71	53	2	159	46.9	18.5515	20	7	1	0	455	1	4	0.3	0	99.9	26.1	48.1	69.5	39.5158	0.660495	0	0	0
72	69	2	153	63	26.9127	7	9	1	1	475	0	3.7	13.59	1	121	68.2	182	89.8	51.6895	1.31942	0	0	0
73	57	1	169.4	66.5	23.1737	6	2	0	1	480	0	4.4	13.6	1	121	112	139	86.3	42.1656	2.65619	1	1	3
74	77	1	159.6	66.9	26.264	13	3	1	1	460	0	2.8	13.17	0	112	211	153	90.8	43.9696	4.79877	1	1	0
75	65	2	158	57	22.8329	6	3	1	1	505	0	2.6	0.42	1	132	276	80.9	91.2	52.8761	5.21975	0	1	0
76	74	2	145.5	55.6	26.2633	12	4	1	1	510	0	3.1	1.44	1	91.6	176	198	91.9	43.2683	4.06765	0	1	1
77	45	1	169.1	66.3	23.186	17	1	0	0	480	0	4	2.62	1	161	81.6	74.7	85.5	56.3039	1.44928	0	0	1
78	75	1	153.1	55.3	23.5925	21	7	1	1	465	0	3.2	7.73	1	108	152	96.9	82.4	46.0759	3.29891	1	1	0
79	75	2	153	54.6	23.3244	16	2	0	0	445	0	3.6	6.41	1	93.9	164	133	87.6	40.1128	4.08847	0	1	1
80	49	1	164	58	21.5645	13	8	1	1	550	0	3.8	8.61	1	148	99.8	64	77.7	55.0268	1.81366	0	0	0
81	80	1	162	62	23.6244	19	9	1	1	495	1	3.5	0.34	0	121	145	103	82.1	46.1058	3.14494	1	1	1
82	59	1	161.5	55.9	21.4322	21	6	1	1	480	0	4.2	0.68	1	113	46.2	13.1	69	43.3245	1.06637	1	0	0
83	63	1	174	63	20.8086	15	5	1	1	450	0	3.7	1.75	1	142	108	83.2	78	46.9018	2.30268	1	1	0
84	80	1	160	75	29.2969	7	5	1	1	460	0	3.1	0.59	0	138	252	120	91.8	53.9062	4.67478	1	1	0
85	58	2	154	59	24.8777	12	7	1	0	405	0	3.4	5.41	1	115	76.4	220	87.5	48.4905	1.57557	0	0	0
86	69	1	166.5	58.9	21.2465	40	5	1	0	440	0	4.4	0.36	1	113	104	67.9	81.4	40.7615	2.55143	1	1	1
87	82	2	151	56.9	24.955	12	6	1	0	460	1	3.6	3.87	1	101	172	107	84.6	44.2963	3.88294	0	1	0
88	78	1	178	69	21.7776	18	13	1	1	375	0	3.5	0.35	0	154	84.2	80.8	84.3	48.605	1.73233	1	0	0
89	65	1	170.7	65	22.3073	16	4	1	0	450	0	4.1	15.07	1	155	100.5	91.1	84.7	53.1942	1.8893	1	1	2
90	52	1	169.2	86.1	30.0748	24	1	0	0	430	0	4.2	0.57	1	186	203	188	101	64.9699	3.12452	0	1	1
91	39	2	166.5	75.7	27.3066	14	1	0	1	465	0	4.4	0.31	0	118	41	257	90.9	42.5651	0.963231	0	0	1
92	73	1	168.7	50.4	17.7093	19	2	0	0	410	0	3.9	5.69	1	122	109	42.7	79.7	42.8676	2.54271	1	1	0
93	69	1	169.8	65.2	22.6137	28	1	0	0	620	0	3.9	0.81	1	149	144	97.1	84.7	51.6786	2.78645	1	1	0
94	71	2	163.5	77.5	28.9912	20	3	1	1	540	0	3.4	0.67	1	147	145	274	95.3	54.9898	2.63685	0	1	1
95	79	2	149.5	53.7	24.0266	9	10	1	1	510	0	3.3	2.02	0	88.6	145	222	86.9	39.6416	3.65777	0	1	0
96	66	2	155.8	59.2	24.3886	21	5	1	1	480	0	4.2	0.79	1	117	115	142	82.3	48.2004	2.38587	0	1	0
97	65	1	180	75	23.1481	20	4	1	1	605	1	3.1	15.48	1	134	240	100	95	41.358	5.80299	1	1	2
98	59	1	161.4	62.8	24.1075	15	3	1	0	505	0	3.9	na	1	120	98.2	132	80.3	46.0653	2.13176	1	0	1
99	78	2	159.5	41.4	16.2734	13	11	1	1	445	1	4	1.06	0	86	21.8	50.1	64.4	33.8047	0.644881	1	0	0
100	77	2	155.9	67.1	27.6077	8	6	1	0	420	0	3.2	1.73	0	69	212	236	99.7	28.3894	7.46756	1	1	0
101	75	2	159.6	57	22.3774	16	1	0	0	445	0	3.4	0.52	1	94	165	143	89	36.903	4.47118	1	1	1
102	63	1	165.9	61.3	22.2724	8	2	0	0	435	1	3.9	10.37	1	148	176	107	84.4	53.7736	3.27298	1	1	1
103	66	2	152.7	61	26.1608	25	6	1	1	495	0	3.5	1.82	1	113	107	189	83.5	48.4619	2.20792	0	1	0
104	71	1	164.5	65	24.0205	17	7	1	1	515	0	3.9	6.14	1	138	181	158	95.1	50.9973	3.54921	1	1	0
105	67	1	167	66	23.6652	8	1	0	0	515	0	4.1	4.24	1	115	117	57.5	77.7	41.2349	2.8374	1	1	1
106	73	1	177.6	73.8	23.3976	28	3	1	1	555	1	3.3	2.31	1	132	257	87.4	98.3	41.8493	6.14109	1	1	2
107	74	1	169.9	80.9	28.026	30	1	0	1	505	1	3.8	1.24	1	208	193	113	100	72.0571	2.67843	0	1	0
